# Supplementary material for: Effect of structural stability on endolysosomal degradation and T‐cell reactivity of major shrimp allergen tropomyosin
Source: Allergy. 2020 Jun 18;75(11):2909–19. doi: 10.1111/all.14410 (PMC7687109; doi:10.1111/all.14410)
Supplement: Supplementary file 1 — Figure S1 [file ALL-75-2909-s001.xlsx]

## Sheet: Sheet1
	Peptide number	T cell Proliferation	Positive on IL2 assay		M	D	A	I	K	K	K	M	Q	A	M	K	L	E	K	D	N	A	M	D	R	A	D	T	L	E	Q	Q	N	K	E	A	N	N	R	A	E	K	S	E	E	E	V	H	N
	1				M	D	A	I	K	K	K	M	Q	A	M	K	L	E	K
	2							I	K	K	K	M	Q	A	M	K	L	E	K	D	N	A
	3										K	M	Q	A	M	K	L	E	K	D	N	A	M	D	R
	4													A	M	K	L	E	K	D	N	A	M	D	R	A	D	T
	5																L	E	K	D	N	A	M	D	R	A	D	T	L	E	Q
	6																			D	N	A	M	D	R	A	D	T	L	E	Q	Q	N	K
	7																						M	D	R	A	D	T	L	E	Q	Q	N	K	E	A	N
	8																									A	D	T	L	E	Q	Q	N	K	E	A	N	N	R	A
	9																												L	E	Q	Q	N	K	E	A	N	N	R	A	E	K	S
	10																															Q	N	K	E	A	N	N	R	A	E	K	S	E	E	E
	11																																		E	A	N	N	R	A	E	K	S	E	E	E	V	H	N
	12																																					N	R	A	E	K	S	E	E	E	V	H	N
	13																																								E	K	S	E	E	E	V	H	N
	14																																											E	E	E	V	H	N
	15																																														V	H	N
	16
	17
	18
	19
	20
	21
	22
	23
	24
	25
	26
	27
	28
	29
	30
	31
	32
	33
	34
	35
	36
	37
	38
	39
	40
	41
	42
	43
	44
	45
	46
	47
	48
	49
	50
	51
	52
	53
	54
	55
	56
	57
	58
	59
	60
	61
	62
	63
	64
	65
	66
	67
	68
	69
	70
	71
	72
	73
	74
	75
	76
	77
	78
	79
	80
	81
	82
	83
	84
	85
	86
	87
	88
	89
	90
	91
	T-cell proliferation		→
	Positive on IL-2 assay		→
			Pen m 1		M	D	A	I	K	K	K	M	Q	A	M	K	L	E	K	D	N	A	M	D	R	A	D	T	L	E	Q	Q	N	K	E	A	N	N	R	A	E	K	S	E	E	E	V	H	N
			Der p 10		M	E	A	I	K	N	K	M	Q	A	M	K	L	E	K	D	N	A	I	D	R	A	E	I	A	E	Q	K	A	R	D	A	N	L	R	A	E	K	S	E	E	E	V	R	A
			Bla g 7		M	D	A	I	K	K	K	M	Q	A	M	K	L	E	K	D	N	A	M	D	R	A	L	L	C	E	Q	Q	A	R	D	A	N	I	R	A	E	K	A	E	E	E	A	R	S
			Ani S 3		M	D	A	I	K	K	K	M	Q	A	M	K	I	E	K	D	N	A	L	D	R	A	D	A	A	E	E	K	V	R	Q	M	T	D	K	L	E	R	I	E	E	E	L	R	D
					1	2	3	4	5	6	7	8	9	10	11	12	13	14	15	16	17	18	19	20	21	22	23	24	25	26	27	28	29	30	31	32	33	34	35	36	37	38	39	40	41	42	43	44	45
	Supplementary Figure 1: A schematic diagram representing the 91 overlapping Pen m 1 peptides. Peptides that showed positive T-cell proliferation (red), IL-2 release (yellow) or both (orange) are shown. Multiple sequence alignment of Pen m 1, Der p 10, Bla g 7 and Ani s 3 is shown with non-identical amino acids highlighted in green. The amino acid sequences of peptides 67 and 82, that were chosen …
[truncated: 239 more columns]
